# Supplementary material for: Consistent Metagenome-Derived Metrics Verify and Delineate Bacterial Species Boundaries
Source: mSystems. 2020 Jan 14;5(1):e00731-19. doi: 10.1128/mSystems.00731-19 (PMC6967389; doi:10.1128/mSystems.00731-19)
Supplement: TABLE S1 [file mSystems.00731-19-sd001.csv]

method	genomes	samples	DOI
refseqTheta	4724
infantMAGs	2178	1163	https://doi.org/10.1101/558676
soilMAGs	1859	60	https://doi.org/10.1101/445817
oceanMAGs	1166	234	https://doi.org/10.1038/sdata.2017.203
