# Supplementary material for: Consistent Metagenome-Derived Metrics Verify and Delineate Bacterial Species Boundaries
Source: mSystems. 2020 Jan 14;5(1):e00731-19. doi: 10.1128/mSystems.00731-19 (PMC6967389; doi:10.1128/mSystems.00731-19)
Supplement: TABLE S2 [file mSystems.00731-19-sd002.csv]

gene	optimal_refseq_threshold	precision	recall	fpr	tpr	score	description
g:Mash	0.949	0.809361059	0.852159091	0.000460943	0.852159091	0.830208872	whole genome comparison using Mash
g:ANIm	0.944	0.807150557	0.850871212	0.000466858	0.850871212	0.828434446	whole genome comparison using ANIm
g:FastANI	0.945	0.807906338	0.846893939	0.000462422	0.846893939	0.826940859	whole genome comparison using FastANI
TIGR02729	0.961	0.755081301	0.796021986	0.000485196	0.796021986	0.775011338	Obg_CgtA: Obg family GTPase CgtA
TIGR03594	0.958	0.727137115	0.819119638	0.000579068	0.819119638	0.770392484	GTPase_EngA: ribosome-associated GTPase EngA
TIGR02432	0.948	0.76562137	0.77443609	0.000449469	0.77443609	0.770003504	lysidine_TilS_N: tRNA(Ile)-lysidine synthetase
TIGR00092	0.966	0.760277387	0.779316112	0.000461804	0.779316112	0.769679033	TIGR00092: GTP-binding protein YchF
TIGR00631	0.955	0.74996671	0.78611641	0.000497024	0.78611641	0.767616192	uvrb: excinuclease ABC subunit B
TIGR00575	0.939	0.734723978	0.799477256	0.000546909	0.799477256	0.765734112	dnlj: DNA ligase, NAD-dependent
TIGR00362	0.961	0.725332885	0.810742288	0.00059028	0.810742288	0.765663105	DnaA: chromosomal replication initiator protein DnaA
TIGR00460	0.943	0.713082794	0.820847061	0.000631884	0.820847061	0.763179508	fmt: methionyl-tRNA formyltransferase
TIGR00337	0.972	0.745908499	0.775473705	0.000512073	0.775473705	0.76040383	PyrG: CTP synthase
TIGR01953	0.976	0.746776874	0.773425142	0.000494875	0.773425142	0.759867444	NusA: transcription termination factor NusA
TIGR00082	0.976	0.748885109	0.769437884	0.000492214	0.769437884	0.75902239	rbfA: ribosome-binding factor A
TIGR00064	0.94	0.732217203	0.785442797	0.000548326	0.785442797	0.757896667	ftsY: signal recognition particle-docking protein FtsY
TIGR02397	0.937	0.720466861	0.798079143	0.000583338	0.798079143	0.757289636	dnaX_nterm: DNA polymerase III, subunit gamma and tau
TIGR00019	0.973	0.763239726	0.750070522	0.000438319	0.750070522	0.756597823	prfA: peptide chain release factor 1
TIGR01059	0.957	0.720682656	0.795300786	0.000592741	0.795300786	0.756155334	gyrB: DNA gyrase, B subunit
TIGR00152	0.936	0.719799796	0.795555764	0.000593298	0.795555764	0.755784176	TIGR00152: dephospho-CoA kinase
TIGR03263	0.971	0.722821066	0.789210741	0.000585995	0.789210741	0.754558398	guanyl_kin: guanylate kinase
TIGR00922	0.977	0.72809267	0.782736822	0.000562303	0.782736822	0.754426552	nusG: transcription termination/antitermination factor NusG
TIGR00959	0.974	0.755102041	0.752392344	0.000467493	0.752392344	0.753744757	ffh: signal recognition particle protein
TIGR00344	0.961	0.727960344	0.779170288	0.000549406	0.779170288	0.752695299	alaS: alanine--tRNA ligase
TIGR02386	0.978	0.720542367	0.785984312	0.000579122	0.785984312	0.751841974	rpoC_TIGR: DNA-directed RNA polymerase, beta' subunit
TIGR00043	0.954	0.684791264	0.830764985	0.000720122	0.830764985	0.750748254	TIGR00043: metalloprotein, YbeY/UPF0054 family
TIGR01391	0.963	0.738044349	0.763719301	0.000510045	0.763719301	0.750662349	dnaG: DNA primase
TIGR00435	0.958	0.758362656	0.740872895	0.000452859	0.740872895	0.74951576	cysS: cysteine--tRNA ligase
TIGR02191	0.961	0.688585753	0.819860256	0.000707922	0.819860256	0.748510836	RNaseIII: ribonuclease III
TIGR00396	0.961	0.728132903	0.768972186	0.000540563	0.768972186	0.747995521	leuS_bact: leucine--tRNA ligase
TIGR00472	0.961	0.734256754	0.75721313	0.000523911	0.75721313	0.745558272	pheT_bact: phenylalanine--tRNA ligase, beta subunit
TIGR01393	0.964	0.722800017	0.767223899	0.000558224	0.767223899	0.744349727	lepA: GTP-binding protein LepA
TIGR00409	0.973	0.768957154	0.716732808	0.000438874	0.716732808	0.741927097	proS_fam_II: proline--tRNA ligase
TIGR00459	0.969	0.752779444	0.724085907	0.000457567	0.724085907	0.738153937	aspS_bact: aspartate--tRNA ligase
TIGR00086	0.969	0.681812784	0.802702703	0.000704268	0.802702703	0.737335474	smpB: SsrA-binding protein
TIGR00964	0.987	0.707853451	0.769128443	0.000624899	0.769128443	0.7372199	secE_bact: preprotein translocase, SecE subunit
TIGR02013	0.981	0.707574592	0.767871225	0.000596569	0.767871225	0.736490846	rpoB: DNA-directed RNA polymerase, beta subunit
TIGR00116	0.983	0.731957822	0.739894795	0.000509088	0.739894795	0.735904908	tsf: translation elongation factor Ts
TIGR02012	0.966	0.70918493	0.764703279	0.000598079	0.764703279	0.735898473	tigrfam_recA: protein RecA
TIGR00115	0.979	0.724041657	0.747289942	0.000548992	0.747289942	0.735482128	tig: trigger factor
TIGR00810	0.983	0.731783168	0.735902617	0.000520768	0.735902617	0.733837112	secG: preprotein translocase, SecG subunit
TIGR00468	0.97	0.696078841	0.775879724	0.000638136	0.775879724	0.733816117	pheS: phenylalanine--tRNA ligase, alpha subunit
TIGR00442	0.961	0.735308996	0.728156961	0.000508476	0.728156961	0.731715502	hisS: histidine--tRNA ligase
TIGR00663	0.963	0.727648557	0.734271628	0.000537414	0.734271628	0.73094509	dnan: DNA polymerase III, beta subunit
TIGR00414	0.968	0.726168184	0.73312816	0.00052769	0.73312816	0.729631574	serS: serine--tRNA ligase
TIGR01029	0.992	0.720028812	0.738480007	0.000540748	0.738480007	0.729137699	rpsG_bact: ribosomal protein S7
TIGR00392	0.966	0.762247021	0.695547118	0.000418699	0.695547118	0.727371176	ileS: isoleucine--tRNA ligase
TIGR01021	0.993	0.715571842	0.734206007	0.000548485	0.734206007	0.724769171	rpsE_bact: ribosomal protein S5
TIGR00967	0.986	0.722143802	0.725022143	0.000532528	0.725022143	0.72358011	3a0501s007: preprotein translocase, SecY subunit
Ribosomal_L6	0.991	0.708090331	0.739411145	0.000573087	0.739411145	0.723411881	Ribosomal protein L6
TIGR01063	0.97	0.745758207	0.701241356	0.000466627	0.701241356	0.722815002	gyrA: DNA gyrase, A subunit
TIGR01169	0.983	0.657362738	0.797297297	0.000781048	0.797297297	0.720599345	rplA_bact: ribosomal protein L1
TIGR01066	0.991	0.662761278	0.787703553	0.000753341	0.787703553	0.719851185	rplM_bact: ribosomal protein L13
TIGR00420	0.962	0.735544519	0.703238935	0.00051824	0.703238935	0.719029042	trmU: tRNA (5-methylaminomethyl-2-thiouridylate)-methyltransferase
TIGR00422	0.965	0.701281753	0.73127582	0.000612404	0.73127582	0.715964787	valS: valine--tRNA ligase
TIGR01079	0.994	0.726030007	0.705531127	0.000500349	0.705531127	0.715633803	rplX_bact: ribosomal protein L24
TIGR01632	0.991	0.67968554	0.755227209	0.000670508	0.755227209	0.715467911	L11_bact: ribosomal protein L11
TIGR01171	0.991	0.681823913	0.752225519	0.000659953	0.752225519	0.715296607	rplB_bact: ribosomal protein L2
Ribosomal_S17	0.993	0.682373693	0.751526364	0.000657334	0.751526364	0.715282516	Ribosomal protein S17
PGK	0.972	0.676658657	0.758318499	0.00068602	0.758318499	0.715165081	Phosphoglycerate kinase
TIGR00963	0.959	0.728003747	0.701048754	0.000519917	0.701048754	0.714272036	secA: preprotein translocase, SecA subunit
Ribosomal_L3	0.991	0.671192107	0.760802255	0.000700381	0.760802255	0.713193407	Ribosomal protein L3
TIGR00166	0.993	0.663817089	0.76400427	0.000727635	0.76400427	0.710395719	S6: ribosomal protein S6
TIGR00855	0.99	0.663984875	0.761838826	0.000726303	0.761838826	0.709554003	L12: ribosomal protein L7/L12
TIGR00158	0.987	0.709849858	0.706761698	0.000542972	0.706761698	0.708302412	L9: ribosomal protein L9
GrpE	0.974	0.727111877	0.684504997	0.000492615	0.684504997	0.705165435	GrpE
Ribosomal_L5	0.991	0.646105271	0.774843	0.000797501	0.774843	0.704642325	Ribosomal protein L5
TIGR02350	0.977	0.742899648	0.668248175	0.000468064	0.668248175	0.703599334	prok_dnaK: chaperone protein DnaK
Ribosomal_L10	0.992	0.665392922	0.743421969	0.000702816	0.743421969	0.702246575	Ribosomal protein L10
TIGR00168	0.99	0.671788972	0.727151434	0.000676148	0.727151434	0.69837473	infC: translation initiation factor IF-3
TIGR01071	0.991	0.662322874	0.730397172	0.000701761	0.730397172	0.694696333	rplO_bact: ribosomal protein L15
TIGR00234	0.96	0.701784358	0.685569113	0.000579822	0.685569113	0.693581975	tyrS: tyrosine--tRNA ligase
TIGR00002	0.992	0.677683742	0.703179885	0.000629965	0.703179885	0.690196434	S16: ribosomal protein S16
TIGR00981	0.995	0.680753495	0.697948836	0.000616412	0.697948836	0.689243935	rpsL_bact: ribosomal protein S12
TIGR02027	0.993	0.65675574	0.724233341	0.000711912	0.724233341	0.688846002	rpoA: DNA-directed RNA polymerase, alpha subunit
Ribosomal_L4	0.992	0.657409344	0.723265231	0.000708667	0.723265231	0.688766679	Ribosomal protein L4/L1 family
TIGR01009	0.993	0.648522741	0.733398031	0.000746929	0.733398031	0.688353936	rpsC_bact: ribosomal protein S3
TIGR00060	0.995	0.668845797	0.707074481	0.000660375	0.707074481	0.687429064	L18_bact: ribosomal protein L18
TIGR01011	0.992	0.687856486	0.68662473	0.000585648	0.68662473	0.687240056	rpsB_bact: ribosomal protein S2
Ribosomal_S13	0.992	0.627992021	0.749669283	0.000846542	0.749669283	0.683457286	Ribosomal protein S13/S18
TIGR00952	0.993	0.683392849	0.683266101	0.00059485	0.683266101	0.683329469	S15_bact: ribosomal protein S15
TIGR00418	0.972	0.728757486	0.643041904	0.000477373	0.643041904	0.683221766	thrS: threonine--tRNA ligase
TIGR00029	0.993	0.647330884	0.720588943	0.000755642	0.720588943	0.68199827	S20: ribosomal protein S20
TIGR00062	0.993	0.640568518	0.725369802	0.000766559	0.725369802	0.680336809	L27: ribosomal protein L27
Ribosomal_S9	0.99	0.630002377	0.732752661	0.00080891	0.732752661	0.677503888	Ribosomal protein S9/S16
Ribosomal_S11	0.995	0.652713774	0.703892877	0.000710069	0.703892877	0.677337938	Ribosomal protein S11
Ribosomal_S8	0.993	0.612990066	0.742661583	0.000881254	0.742661583	0.67162412	Ribosomal protein S8
TIGR01017	0.992	0.648423386	0.692553938	0.000718023	0.692553938	0.669762511	rpsD_bact: ribosomal protein S4
TIGR00001	0.995	0.640192383	0.696080279	0.000743896	0.696080279	0.666967611	rpmI_bact: ribosomal protein L35
TIGR00061	0.994	0.623054099	0.711652739	0.000810769	0.711652739	0.664412804	L21: ribosomal protein L21
TIGR01067	0.997	0.602572347	0.737487847	0.000914266	0.737487847	0.663238539	rplN_bact: ribosomal protein L14
Ribosomal_L23	0.994	0.620380468	0.711275758	0.000818272	0.711275758	0.662725978	Ribosomal protein L23
TIGR01164	0.996	0.638659121	0.67995365	0.000722894	0.67995365	0.658659782	rplP_bact: ribosomal protein L16
TIGR00059	0.995	0.653819556	0.654543776	0.000651827	0.654543776	0.654181466	L17: ribosomal protein L17
TIGR01024	0.992	0.586822753	0.723103241	0.000958703	0.723103241	0.647873905	rplS_bact: ribosomal protein L19
TIGR01032	0.992	0.582410618	0.7234752	0.000975153	0.7234752	0.64532386	rplT_bact: ribosomal protein L20
TIGR00012	0.995	0.557409994	0.761198195	0.001138362	0.761198195	0.643556569	L29: ribosomal protein L29
TIGR00009	0.996	0.670419788	0.608685153	0.000607511	0.608685153	0.638062692	L28: ribosomal protein L28
16S	0.995	0.555088095	0.73856697	0.001395413	0.73856697	0.633816144	16S rRNA gene (full length)
TIGR01050	0.997	0.615323082	0.645802239	0.00076023	0.645802239	0.630194347	rpsS_bact: ribosomal protein S19
TIGR00165	0.996	0.642047467	0.599917253	0.000650981	0.599917253	0.620267785	S18: ribosomal protein S18
TIGR01031	0.996	0.587427955	0.59996612	0.000845097	0.59996612	0.59363084	rpmF_bact: ribosomal protein L32
