# Supplementary material for: Consistent Metagenome-Derived Metrics Verify and Delineate Bacterial Species Boundaries
Source: mSystems. 2020 Jan 14;5(1):e00731-19. doi: 10.1128/mSystems.00731-19 (PMC6967389; doi:10.1128/mSystems.00731-19)
Supplement: TABLE S3 [file mSystems.00731-19-sd003.csv]

gene	genomeList	median_length	percent_genomes_with_gene	total_count	avg_genome_copy_number	recoverability
16S	infantList	1493	14.32506887	3700	1.387820513	0.492348636
16S	oceanList	1481	10.37735849	1472	1.32231405	1.262435678
16S	refseqTheta	1500	85.16666667	NA	2.370596869	2.018958333
16S	soilList	1484	12.04948897	3215	1.169642857	1.729424422
GrpE	infantList	280	98.02571166	10107	1.063700234	1.34491018
GrpE	oceanList	324	90.65180103	12429	1.044465468	10.65951973
GrpE	refseqTheta	340	99.8125	NA	1.032561052	0
GrpE	soilList	262	95.32006455	13898	1.12979684	7.476062399
PGK	infantList	405	99.03581267	10404	1.050533148	1.384431138
PGK	oceanList	435	87.47855918	13181	1.061764706	11.30445969
PGK	refseqTheta	432	99.25	NA	1.010915197	0
PGK	soilList	418	95.05110274	14459	1.068477646	7.777837547
Ribosomal_L10	infantList	212	87.74104683	7824	1.003663004	1.041117764
Ribosomal_L10	oceanList	357	81.21783877	9849	1.026399155	8.446826758
Ribosomal_L10	refseqTheta	288	99.58333333	NA	1.002719665	0
Ribosomal_L10	soilList	317	90.6401291	11002	1.012462908	5.918235611
Ribosomal_L23	infantList	141	88.52157943	7986	1.003112033	1.062674651
Ribosomal_L23	oceanList	157	83.53344768	11279	1.015400411	9.673241852
Ribosomal_L23	refseqTheta	238	99.6875	NA	1.002716823	0
Ribosomal_L23	soilList	141	91.12426036	10912	1.012396694	5.869822485
Ribosomal_L3	infantList	252	89.76124885	8444	1.009207161	1.123619428
Ribosomal_L3	oceanList	360	84.5626072	11413	1.027383367	9.788164666
Ribosomal_L3	refseqTheta	288	99.83333333	NA	1.002504174	0
Ribosomal_L3	soilList	335	90.6401291	11412	1.01958457	6.138784293
Ribosomal_L4	infantList	293	88.79706152	8128	1.01344364	1.081570193
Ribosomal_L4	oceanList	323	83.96226415	11460	1.023493361	9.828473413
Ribosomal_L4	refseqTheta	305	99.70833333	NA	1.005641454	0
Ribosomal_L4	soilList	319	92.36148467	12059	1.023296447	6.486820871
Ribosomal_L5	infantList	211	87.41965106	7830	1.004201681	1.041916168
Ribosomal_L5	oceanList	303	84.81989708	11284	1.01718908	9.677530017
Ribosomal_L5	refseqTheta	251	99.89583333	NA	1.002294056	0
Ribosomal_L5	soilList	284	92.0387305	10794	1.019286967	5.806347499
Ribosomal_L6	infantList	189	87.41965106	8057	1.009978992	1.072122422
Ribosomal_L6	oceanList	221	85.9348199	12020	1.021956088	10.30874786
Ribosomal_L6	refseqTheta	192	99.91666667	NA	1.006046706	0
Ribosomal_L6	soilList	196	94.45938677	11745	1.026765376	6.317912856
Ribosomal_S11	infantList	136	90.6795225	8288	1.009620253	1.102860945
Ribosomal_S11	oceanList	227	87.47855918	11586	1.030392157	9.936535163
Ribosomal_S11	refseqTheta	184	99.10416667	NA	1.007567795	0
Ribosomal_S11	soilList	223	91.3394298	10846	1.026501767	5.834319527
Ribosomal_S13	infantList	177	89.80716253	8179	1.016871166	1.08835662
Ribosomal_S13	oceanList	222	87.73584906	11538	1.041055718	9.895368782
Ribosomal_S13	refseqTheta	211	99.875	NA	1.018564873	0
Ribosomal_S13	soilList	258	93.59870898	11144	1.051724138	5.994620764
Ribosomal_S17	infantList	103	86.96051423	7862	1.005807814	1.046174318
Ribosomal_S17	oceanList	196	84.73413379	11036	1.016194332	9.46483705
Ribosomal_S17	refseqTheta	157	99.79166667	NA	1.002505219	0
Ribosomal_S17	soilList	213	92.68423884	10395	1.016831109	5.591715976
Ribosomal_S8	infantList	181	87.46556474	8107	1.008923885	1.078775782
Ribosomal_S8	oceanList	148	85.76329331	12132	1.025	10.40480274
Ribosomal_S8	refseqTheta	159	99.89583333	NA	1.004796663	0
Ribosomal_S8	soilList	168	94.67455621	11643	1.026136364	6.263044648
Ribosomal_S9	infantList	174	94.12304867	9005	1.016097561	1.198270126
Ribosomal_S9	oceanList	207	89.62264151	11426	1.03062201	9.799313894
Ribosomal_S9	refseqTheta	187	99.79166667	NA	1.004175365	0
Ribosomal_S9	soilList	181	93.11457773	11478	1.025996534	6.174287251
TIGR00001	infantList	105	88.15426997	7553	1.0125	1.005056554
TIGR00001	oceanList	148	67.58147513	7706	1.021573604	6.608919383
TIGR00001	refseqTheta	136	98.39583333	NA	1.001482109	0
TIGR00001	soilList	168	72.29693384	7753	1.005208333	4.170521786
TIGR00002	infantList	179	96.09733701	8741	1.001433349	1.163140386
TIGR00002	oceanList	246	79.07375643	7784	1.026030369	6.675814751
TIGR00002	refseqTheta	206	99.60416667	NA	1.003555741	0
TIGR00002	soilList	186	82.35610543	9379	1.007838014	5.045185584
TIGR00009	infantList	109	85.99632691	7539	1.050720769	1.003193613
TIGR00009	oceanList	123	71.35506003	8618	1.028846154	7.391080617
TIGR00009	refseqTheta	154	96.64583333	NA	1.067687002	0
TIGR00009	soilList	143	64.17428725	6960	1.015088013	3.743948359
TIGR00012	infantList	106	85.67493113	7647	1.00375134	1.01756487
TIGR00012	oceanList	156	83.19039451	10499	1.016494845	9.004288165
TIGR00012	refseqTheta	177	99.41666667	NA	1.002305113	0
TIGR00012	soilList	157	90.80150619	10049	1.013033175	5.405594406
TIGR00019	infantList	706	95.17906336	8815	1	1.172987359
TIGR00019	oceanList	781	79.5025729	9280	1.015102481	7.958833619
TIGR00019	refseqTheta	623	99.0625	NA	1.00042061	0
TIGR00019	soilList	775	80.20441097	6672	1.007377599	3.589026358
TIGR00029	infantList	144	92.42424242	8481	1.002980626	1.128542914
TIGR00029	oceanList	171	69.55403087	7892	1.017262639	6.768439108
TIGR00029	refseqTheta	148	96.75	NA	1.001722653	0
TIGR00029	soilList	209	63.47498655	7710	1.009322034	4.14739107
TIGR00043	infantList	206	98.39302112	9491	1.002333178	1.262940785
TIGR00043	oceanList	254	84.81989708	10787	1.01718908	9.251286449
TIGR00043	refseqTheta	314	99.77083333	NA	1.004385049	0
TIGR00043	soilList	249	81.60301237	9201	1.013843111	4.94943518
TIGR00059	infantList	198	94.0312213	8687	1.004882813	1.155954757
TIGR00059	oceanList	291	83.53344768	9698	1.019507187	8.317324185
TIGR00059	refseqTheta	242	99.77083333	NA	1.00334099	0
TIGR00059	soilList	277	85.42227004	9526	1.011964736	5.124260355
TIGR00060	infantList	255	85.21579431	7467	1.001077586	0.993612774
TIGR00060	oceanList	190	77.53001715	9757	1.015486726	8.367924528
TIGR00060	refseqTheta	199	99.20833333	NA	1.001679966	0
TIGR00060	soilList	249	82.62506724	8803	1.011067708	4.735341581
TIGR00061	infantList	148	93.34251607	8516	1.002951303	1.133200266
TIGR00061	oceanList	249	80.96054889	9689	1.023305085	8.309605489
TIGR00061	refseqTheta	224	99.5	NA	1.002512563	0
TIGR00061	soilList	202	84.40021517	9506	1.010834927	5.113501883
TIGR00062	infantList	172	93.61799816	8475	1.000490436	1.127744511
TIGR00062	oceanList	207	80.53173242	9343	1.020234292	8.012864494
TIGR00062	refseqTheta	176	99.375	NA	1.002725367	0
TIGR00062	soilList	195	83.75470683	9159	1.007707129	4.926842388
TIGR00064	infantList	646	95.82185491	9013	1.000958313	1.199334664
TIGR00064	oceanList	630	82.41852487	7792	1.024973985	6.682675815
TIGR00064	refseqTheta	641	97.75	NA	1.001918159	0
TIGR00064	soilList	591	80.90371167	8010	1.005984043	4.308768155
TIGR00082	infantList	199	97.24517906	9333	1.002360718	1.241916168
TIGR00082	oceanList	222	76.32933105	9062	1.019101124	7.77186964
TIGR00082	refseqTheta	235	98.14583333	NA	1.001061346	0
TIGR00082	soilList	274	85.58364712	9204	1.013199246	4.951048951
TIGR00086	infantList	300	96.32690542	9108	1.000953289	1.211976048
TIGR00086	oceanList	321	77.70154374	9142	1.023178808	7.840480274
TIGR00086	refseqTheta	266	99.52083333	NA	1.001256018	0
TIGR00086	soilList	340	78.53684777	8509	1.009589041	4.577192039
TIGR00092	infantList	468	96.09733701	9250	1.005255614	1.23087159
TIGR00092	oceanList	668	74.69982847	8961	1.020665901	7.685248714
TIGR00092	refseqTheta	483	99.66666667	NA	1.001463211	0
TIGR00092	soilList	623	60.67778375	5618	1.012411348	3.022054868
TIGR00115	infantList	564	97.70431589	9467	1.022556391	1.259747172
TIGR00115	oceanList	618	75.55746141	7822	1.017026107	6.708404803
TIGR00115	refseqTheta	618	98.33333333	NA	1.010169492	0
TIGR00115	soilList	624	84.29263045	9331	1.017230377	5.01936525
TIGR00116	infantList	347	97.56657484	9234	1.008941176	1.228742515
TIGR00116	oceanList	327	84.04802744	10618	1.021428571	9.106346484
TIGR00116	refseqTheta	359	99.91666667	NA	1.002502085	0
TIGR00116	soilList	340	85.4760624	9725	1.032095658	5.231307154
TIGR00152	infantList	327	97.88797062	9607	1.003752345	1.27837658
TIGR00152	oceanList	426	82.84734134	11610	1.065217391	9.957118353
TIGR00152	refseqTheta	492	97.91666667	NA	1.005106383	0
TIGR00152	soilList	359	81.60301237	9160	1.017798286	4.927380312
TIGR00158	infantList	203	98.16345271	9494	1.003274088	1.263339987
TIGR00158	oceanList	262	83.61921098	10698	1.022564103	9.174957118
TIGR00158	refseqTheta	221	99.72916667	NA	1.002715688	0
TIGR00158	soilList	230	85.69123185	10158	1.021971124	5.46422808
TIGR00165	infantList	105	90.86317723	8084	1.006063669	1.075715236
TIGR00165	oceanList	195	80.18867925	10893	1.026737968	9.34219554
TIGR00165	refseqTheta	182	99.66666667	NA	1.042851171	0
TIGR00165	soilList	180	78.53684777	9273	1.013013699	4.98816568
TIGR00166	infantList	166	90.31221304	8024	1.002033554	1.067731204
TIGR00166	oceanList	261	79.41680961	10320	1.017278618	8.85077187
TIGR00166	refseqTheta	252	99.54166667	NA	1.002930096	0
TIGR00166	soilList	210	80.25820334	9013	1.007372654	4.848305541
TIGR00168	infantList	269	92.37832874	8287	1.00695825	1.102727878
TIGR00168	oceanList	249	80.96054889	9775	1.028601695	8.383361921
TIGR00168	refseqTheta	292	99.75	NA	1.016290727	0
TIGR00168	soilList	261	83.43195266	10008	1.010960671	5.383539537
TIGR00234	infantList	444	98.07162534	11439	1.175093633	1.522155689
TIGR00234	oceanList	516	79.41680961	10689	1.033477322	9.167238422
TIGR00234	refseqTheta	477	99.75	NA	1.088345865	0
TIGR00234	soilList	451	85.63743948	10731	1.033919598	5.772458311
TIGR00337	infantList	841	85.99632691	8290	1.002135611	1.103127079
TIGR00337	oceanList	827	88.33619211	9825	1.026213592	8.426243568
TIGR00337	refseqTheta	782	96.25	NA	1.001082251	0
TIGR00337	soilList	892	87.46637977	7848	1.010455105	4.221624529
TIGR00344	infantList	982	97.19926538	9350	1.004251299	1.24417831
TIGR00344	oceanList	1049	87.99313894	9455	1.021442495	8.108919383
TIGR00344	refseqTheta	978	99.60416667	NA	1.007948128	0
TIGR00344	soilList	1144	80.15061861	7045	1.010738255	3.789671867
TIGR00362	infantList	721	96.74012856	9379	1.006644518	1.248037259
TIGR00362	oceanList	709	76.67238422	10136	1.030201342	8.69296741
TIGR00362	refseqTheta	758	97.625	NA	1.005548442	0
TIGR00362	soilList	760	84.02366864	9525	1.210627401	5.123722431
TIGR00388	infantList	580	55.73921028	5485	1.000823723	0.729873586
TIGR00388	oceanList	829	37.47855918	4029	1.011441648	3.455403087
TIGR00388	refseqTheta	858	71.4375	NA	1.001166521	0
TIGR00388	soilList	627	23.1845078	2179	1.011600928	1.172135557
TIGR00389	infantList	628	38.10835629	3206	1.002409639	0.42661344
TIGR00389	oceanList	678	50.77186964	6391	1.010135135	5.481132075
TIGR00389	refseqTheta	606	28.10416667	NA	1.00074129	0
TIGR00389	soilList	649	58.5260893	6437	1.028492647	3.462614309
TIGR00392	infantList	1323	92.19467401	8530	1.011454183	1.135063207
TIGR00392	oceanList	1549	86.27787307	9162	1.029821074	7.857632933
TIGR00392	refseqTheta	1428	98.875	NA	1.0337126	0
TIGR00392	soilList	1617	74.50242066	4880	1.007220217	2.62506724
TIGR00396	infantList	1041	97.01561065	9417	1.003312825	1.253093812
TIGR00396	oceanList	1182	86.96397942	12667	1.017751479	10.86363636
TIGR00396	refseqTheta	1023	99.45833333	NA	1.00712191	0
TIGR00396	soilList	1270	80.95750403	6735	1.013289037	3.622915546
TIGR00408	infantList	829	8.953168044	764	1	0.10166334
TIGR00408	oceanList	931	32.16123499	3418	1.021333333	2.931389365
TIGR00408	refseqTheta	724	12.54166667	NA	1	0
TIGR00408	soilList	931	49.32759548	3875	1.005452563	2.084454008
TIGR00409	infantList	622	92.51606979	9269	1.011414392	1.233399867
TIGR00409	oceanList	622	55.23156089	6239	1.010869565	5.35077187
TIGR00409	refseqTheta	650	91.875	NA	1.003401361	0
TIGR00409	soilList	700	36.04088219	4025	1.008955224	2.16514255
TIGR00414	infantList	570	97.33700643	10413	1.097169811	1.385628743
TIGR00414	oceanList	630	88.07890223	10551	1.010710808	9.048885077
TIGR00414	refseqTheta	702	99.625	NA	1.02195734	0
TIGR00414	soilList	619	86.82087144	9292	1.021685254	4.998386229
TIGR00418	infantList	791	96.18916437	9701	1.080668258	1.290884897
TIGR00418	oceanList	874	86.19210978	10496	1.029850746	9.001715266
TIGR00418	refseqTheta	864	99.625	NA	1.090547888	0
TIGR00418	soilList	924	80.74233459	7776	1.019986676	4.182894029
TIGR00420	infantList	547	93.20477502	9221	1.038916256	1.227012641
TIGR00420	oceanList	504	79.24528302	9333	1.024891775	8.004288165
TIGR00420	refseqTheta	658	96.35416667	NA	1.038486486	0
TIGR00420	soilList	720	78.2140936	7208	1.0130674	3.877353416
TIGR00422	infantList	1153	86.73094582	8287	1.006352567	1.102727878
TIGR00422	oceanList	1290	76.41509434	7752	1.008978676	6.648370497
TIGR00422	refseqTheta	1579	95.125	NA	1.003066141	0
TIGR00422	soilList	1286	72.56589564	5554	1.007412898	2.987627757
TIGR00435	infantList	602	96.32690542	9521	1.01620591	1.266932801
TIGR00435	oceanList	740	87.99313894	9783	1.09454191	8.390222985
TIGR00435	refseqTheta	764	99.29166667	NA	1.02811582	0
TIGR00435	soilList	801	88.59601937	9403	1.279902854	5.05809575
TIGR00442	infantList	657	95.54637282	9395	1.043248438	1.250166334
TIGR00442	oceanList	675	87.90737564	9093	1.020487805	7.798456261
TIGR00442	refseqTheta	672	99.52083333	NA	1.041448608	0
TIGR00442	soilList	855	82.35610543	7380	1.007184847	3.969876278
TIGR00459	infantList	714	97.61248852	9474	1.007996237	1.260678643
TIGR00459	oceanList	846	83.19039451	9611	1.020618557	8.24271012
TIGR00459	refseqTheta	714	98.85416667	NA	1.021074816	0
TIGR00459	soilList	906	78.64443249	7983	1.005471956	4.294244217
TIGR00460	infantList	448	96.18916437	9653	1.029594272	1.284497671
TIGR00460	oceanList	527	75.47169811	9127	1.0125	7.82761578
TIGR00460	refseqTheta	414	97.35416667	NA	1.002353948	0
TIGR00460	soilList	627	70.9521248	6965	1.006065201	3.746637977
TIGR00468	infantList	426	96.09733701	8957	1	1.191882901
TIGR00468	oceanList	585	86.27787307	10132	1.034791252	8.689536878
TIGR00468	refseqTheta	554	99.4375	NA	1.001676095	0
TIGR00468	soilList	606	85.69123185	8175	1.00690521	4.397525551
TIGR00471	infantList	0	0	27	0	0.003592814
TIGR00471	oceanList	940	7.032590051	1165	1.024390244	0.999142367
TIGR00471	refseqTheta	629	1.041666667	NA	1.04	0
TIGR00471	soilList	804	7.315761162	1138	1.022058824	0.612157074
TIGR00472	infantList	910	96.60238751	9280	1.002376426	1.234863606
TIGR00472	oceanList	1041	77.35849057	8815	1.023281596	7.560034305
TIGR00472	refseqTheta	1020	97.97916667	NA	1.001063151	0
TIGR00472	soilList	1093	76.86928456	6435	1.007697691	3.461538462
TIGR00487	infantList	1023	97.6584022	9323	1.001880583	1.240585496
TIGR00487	oceanList	1124	82.93310463	10870	1.017580145	9.322469983
TIGR00487	refseqTheta	1114	99.5625	NA	1.001883239	0
TIGR00487	soilList	1035	81.44163529	8289	1.01651255	4.458848843
TIGR00496	infantList	369	97.70431589	9246	1.00093985	1.230339321
TIGR00496	oceanList	337	83.96226415	10487	1.012257406	8.993996569
TIGR00496	refseqTheta	292	99.10416667	NA	1.001891949	0
TIGR00496	soilList	390	83.43195266	8543	1.009026435	4.595481442
TIGR00575	infantList	932	95.77594123	9399	1.010067114	1.250698603
TIGR00575	oceanList	1134	86.10634648	10567	1.029880478	9.062607204
TIGR00575	refseqTheta	1011	99.125	NA	1.009457755	0
TIGR00575	soilList	1098	80.04303389	7638	1.009408602	4.10866057
TIGR00631	infantList	1245	93.61799816	8676	1.001471309	1.154491018
TIGR00631	oceanList	1216	81.38936535	7430	1.018967334	6.372212693
TIGR00631	refseqTheta	1303	98.4375	NA	1.008677249	0
TIGR00631	soilList	1411	73.3189887	5028	1.005869406	2.704679935
TIGR00663	infantList	448	97.97979798	9969	1.022024367	1.326546906
TIGR00663	oceanList	555	80.87478559	11790	1.034994698	10.11149228
TIGR00663	refseqTheta	518	98.41666667	NA	1.044030483	0
TIGR00663	soilList	501	85.85260893	10363	1.030075188	5.574502421
TIGR00810	infantList	162	94.94949495	8909	1.002417795	1.185495675
TIGR00810	oceanList	206	79.58833619	8865	1.026939655	7.602915952
TIGR00810	refseqTheta	198	96.33333333	NA	1.004541522	0
TIGR00810	soilList	200	80.04303389	8939	1.021505376	4.808499193
TIGR00855	infantList	183	89.25619835	8071	1.001028807	1.073985363
TIGR00855	oceanList	229	75.55746141	8931	1.029511918	7.659519726
TIGR00855	refseqTheta	202	99.54166667	NA	1.00481373	0
TIGR00855	soilList	312	81.87197418	9807	1.012483574	5.275416891
TIGR00922	infantList	354	93.25068871	8836	1.001969473	1.17578177
TIGR00922	oceanList	414	72.89879931	7679	1.032941176	6.585763293
TIGR00922	refseqTheta	345	97.29166667	NA	1.002569593	0
TIGR00922	soilList	362	77.62237762	8347	1.011088011	4.490048413
TIGR00952	infantList	135	95.50045914	9172	1.009615385	1.220492349
TIGR00952	oceanList	165	81.56089194	9361	1.024185068	8.028301887
TIGR00952	refseqTheta	190	99.75	NA	1.001670844	0
TIGR00952	soilList	163	83.43195266	9650	1.010315925	5.190962883
TIGR00959	infantList	782	93.75573921	8583	1.000979432	1.142115768
TIGR00959	oceanList	802	75.30017153	5815	1.022779043	4.987135506
TIGR00959	refseqTheta	786	97.27083333	NA	1.00149925	0
TIGR00959	soilList	945	69.60731576	5645	1.002318393	3.036578806
TIGR00963	infantList	1127	96.74012856	10492	1.175605126	1.396141051
TIGR00963	oceanList	1395	81.38936535	10422	1.043203372	8.938250429
TIGR00963	refseqTheta	1223	99.4375	NA	1.085899853	0
TIGR00963	soilList	1345	76.76169984	6322	1.021023125	3.400753093
TIGR00964	infantList	171	91.36822773	8641	1.004020101	1.149833666
TIGR00964	oceanList	168	63.80789022	6158	1.029569892	5.281303602
TIGR00964	refseqTheta	168	94.3125	NA	1.00419704	0
TIGR00964	soilList	165	73.85691232	8570	1.017479971	4.610005379
TIGR00967	infantList	690	91.184573	8218	1.004028197	1.093546241
TIGR00967	oceanList	726	84.04802744	10518	1.02244898	9.02058319
TIGR00967	refseqTheta	659	99.625	NA	1.018193225	0
TIGR00967	soilList	772	87.78913394	7997	1.011029412	4.301775148
TIGR00981	infantList	195	92.7456382	8444	1.00049505	1.123619428
TIGR00981	oceanList	190	75.30017153	9859	1.0261959	8.455403087
TIGR00981	refseqTheta	192	99.72916667	NA	1.003760184	0
TIGR00981	soilList	232	80.47337278	9399	1.012032086	5.055944056
TIGR01009	infantList	294	87.19008264	7819	1.005792522	1.040452428
TIGR01009	oceanList	332	77.01543739	10193	1.020044543	8.741852487
TIGR01009	refseqTheta	309	99.77083333	NA	1.003132178	0
TIGR01009	soilList	356	85.96019365	9981	1.020025031	5.3690156
TIGR01011	infantList	304	96.32690542	9118	1.013346044	1.21330672
TIGR01011	oceanList	408	84.5626072	11144	1.023326572	9.557461407
TIGR01011	refseqTheta	352	99.85416667	NA	1.005424578	0
TIGR01011	soilList	348	90.15599785	11171	1.038782816	6.009144701
TIGR01017	infantList	402	85.53719008	8072	1.112721417	1.07411843
TIGR01017	oceanList	385	79.67409949	9372	1.023681378	8.037735849
TIGR01017	refseqTheta	325	99.60416667	NA	1.022589416	0
TIGR01017	soilList	433	82.24852071	8417	1.020928712	4.527703066
TIGR01021	infantList	344	85.16988062	7426	1.000539084	0.988157019
TIGR01021	oceanList	363	77.78730703	9820	1.015435502	8.421955403
TIGR01021	refseqTheta	361	99.70833333	NA	1.001462599	0
TIGR01021	soilList	383	83.00161377	8565	1.008425146	4.607315761
TIGR01024	infantList	186	91.184573	7979	1.006042296	1.06174318
TIGR01024	oceanList	243	80.10291595	8840	1.014989293	7.581475129
TIGR01024	refseqTheta	208	99.64583333	NA	1.003136107	0
TIGR01024	soilList	251	83.64712211	9260	1.010932476	4.981172673
TIGR01029	infantList	222	89.48576676	7956	1.000513084	1.058682635
TIGR01029	oceanList	280	74.95711835	9202	1.020594966	7.89193825
TIGR01029	refseqTheta	317	99.72916667	NA	1.002924587	0
TIGR01029	soilList	274	79.66648736	8869	1.008777853	4.77084454
TIGR01030	infantList	78	67.12580349	6416	1.010259918	0.853759148
TIGR01030	oceanList	109	30.27444254	3488	1.014164306	2.991423671
TIGR01030	refseqTheta	90	76.70833333	NA	1.002715915	0
TIGR01030	soilList	104	27.43410436	2968	1.007843137	1.596557289
TIGR01031	infantList	75	94.71992654	10618	1.157537567	1.412907518
TIGR01031	oceanList	162	63.63636364	8489	1.022911051	7.280445969
TIGR01031	refseqTheta	129	96.5	NA	1.048791019	0
TIGR01031	soilList	121	52.9316837	5707	1.010162602	3.06993007
TIGR01032	infantList	165	92.10284665	8327	1.013958126	1.108050566
TIGR01032	oceanList	196	80.01715266	9700	1.030010718	8.319039451
TIGR01032	refseqTheta	197	99.75	NA	1.002088555	0
TIGR01032	soilList	184	85.90640129	9845	1.008766437	5.295857988
TIGR01044	infantList	216	85.58310376	7481	1.001609442	0.995475715
TIGR01044	oceanList	298	74.95711835	9606	1.017162471	8.238421955
TIGR01044	refseqTheta	300	99.70833333	NA	1.002716256	0
TIGR01044	soilList	266	82.51748252	9071	1.014993481	4.87950511
TIGR01049	infantList	162	88.42975207	7940	1	1.05655356
TIGR01049	oceanList	192	76.50085763	9531	1.028026906	8.174099485
TIGR01049	refseqTheta	181	99.41666667	NA	1.002305113	0
TIGR01049	soilList	162	77.94513179	9045	1.017943409	4.865519096
TIGR01050	infantList	170	84.9862259	7394	1.001620746	0.983898869
TIGR01050	oceanList	160	75.81475129	10003	1.018099548	8.57890223
TIGR01050	refseqTheta	152	99.33333333	NA	1.001887584	0
TIGR01050	soilList	216	82.62506724	9140	1.012369792	4.91662184
TIGR01059	infantList	1381	90.22038567	7825	1.004071247	1.041250832
TIGR01059	oceanList	1632	74.87135506	5936	1.016036655	5.090909091
TIGR01059	refseqTheta	1427	97.66666667	NA	1.01855802	0
TIGR01059	soilList	1648	61.53846154	3337	1.003496503	1.795051103
TIGR01063	infantList	1298	91.9651056	8385	1.021967049	1.115768463
TIGR01063	oceanList	1460	84.5626072	8142	1.023326572	6.982847341
TIGR01063	refseqTheta	1442	98.97916667	NA	1.045043149	0
TIGR01063	soilList	1590	70.68316299	4331	1.00608828	2.329747176
TIGR01066	infantList	197	88.75114784	7671	1.000517331	1.020758483
TIGR01066	oceanList	260	82.50428816	9790	1.021829522	8.396226415
TIGR01066	refseqTheta	213	99.75	NA	1.002715121	0
TIGR01066	soilList	259	84.99193115	9752	1.012025316	5.245831092
TIGR01067	infantList	214	85.4912764	7471	1.001611171	0.994145043
TIGR01067	oceanList	234	77.78730703	10113	1.01323043	8.673241852
TIGR01067	refseqTheta	233	99.6875	NA	1.00292581	0
TIGR01067	soilList	228	84.34642281	8973	1.011479592	4.826788596
TIGR01071	infantList	198	90.6795225	8284	1.004556962	1.102328676
TIGR01071	oceanList	269	79.5025729	10053	1.018338727	8.621783877
TIGR01071	refseqTheta	235	99.47916667	NA	1.001465969	0
TIGR01071	soilList	271	82.35610543	9184	1.020901372	4.940290479
TIGR01079	infantList	162	86.54729109	7599	1.002122016	1.011177645
TIGR01079	oceanList	202	77.18696398	9689	1.011111111	8.309605489
TIGR01079	refseqTheta	183	99.79166667	NA	1.002087683	0
TIGR01079	soilList	177	85.31468531	9478	1.010718789	5.098440022
TIGR01164	infantList	196	87.5573921	7845	1.003670687	1.043912176
TIGR01164	oceanList	221	77.18696398	10485	1.021111111	8.992281304
TIGR01164	refseqTheta	212	99.79166667	NA	1.001461378	0
TIGR01164	soilList	226	85.31468531	9552	1.014501892	5.138246369
TIGR01169	infantList	390	90.54178145	8274	1.001014199	1.100998004
TIGR01169	oceanList	387	73.32761578	8332	1.028070175	7.145797599
TIGR01169	refseqTheta	368	99.5625	NA	1.002720234	0
TIGR01169	soilList	426	80.15061861	8665	1.00738255	4.661108123
TIGR01171	infantList	328	87.0523416	7781	1.003164557	1.035395875
TIGR01171	oceanList	381	76.32933105	10521	1.02247191	9.023156089
TIGR01171	refseqTheta	364	99.70833333	NA	1.001880485	0
TIGR01171	soilList	379	85.4760624	9888	1.015733166	5.318988704
TIGR01391	infantList	772	96.05142332	9119	1.006214149	1.213439787
TIGR01391	oceanList	859	79.15951973	9013	1.022751896	7.729845626
TIGR01391	refseqTheta	1106	99.39583333	NA	1.007755188	0
TIGR01391	soilList	868	77.03066165	7350	1.017458101	3.953738569
TIGR01393	infantList	966	96.46464646	9140	1.000475964	1.216234198
TIGR01393	oceanList	843	81.38936535	9794	1.034773446	8.399656947
TIGR01393	refseqTheta	980	99.625	NA	1.012547051	0
TIGR01393	soilList	994	80.20441097	7323	1.015425889	3.939214632
TIGR01632	infantList	289	91.87327824	8641	1.00049975	1.149833666
TIGR01632	oceanList	320	73.58490566	8356	1.029137529	7.166380789
TIGR01632	refseqTheta	257	99.33333333	NA	1.003565436	0
TIGR01632	soilList	310	78.64443249	8544	1.006155951	4.596019365
TIGR01953	infantList	628	96.78604224	9153	1.001897533	1.217964072
TIGR01953	oceanList	711	83.3619211	10117	1.021604938	8.676672384
TIGR01953	refseqTheta	685	99.35416667	NA	1.001887188	0
TIGR01953	soilList	717	82.57127488	8534	1.018241042	4.590640129
TIGR02012	infantList	561	96.96969697	9577	1.03030303	1.274384564
TIGR02012	oceanList	639	83.70497427	8312	1.031762295	7.12864494
TIGR02012	refseqTheta	707	99.45833333	NA	1.020737327	0
TIGR02012	soilList	687	78.2140936	8274	1.027510316	4.450779989
TIGR02013	infantList	1434	91.91919192	8723	1.022977023	1.160745176
TIGR02013	oceanList	1713	77.53001715	10975	1.030973451	9.412521441
TIGR02013	refseqTheta	2466	99.54166667	NA	1.003348681	0
TIGR02013	soilList	1524	76.00860678	7125	1.047416844	3.832705756
TIGR02027	infantList	531	86.73094582	7476	1.001588142	0.994810379
TIGR02027	oceanList	587	81.64665523	9503	1.019957983	8.150085763
TIGR02027	refseqTheta	503	99.79166667	NA	1.003549061	0
TIGR02027	soilList	604	82.62506724	9075	1.068359375	4.881656805
TIGR02191	infantList	453	95.40863177	8884	1.000962464	1.182168995
TIGR02191	oceanList	537	76.50085763	8457	1.019058296	7.253001715
TIGR02191	refseqTheta	561	98.375	NA	1.008682762	0
TIGR02191	soilList	512	50.88757396	6191	1.009513742	3.3302851
TIGR02350	infantList	1072	89.21028466	7803	1.007205353	1.038323353
TIGR02350	oceanList	1119	86.27787307	9678	1.050695825	8.300171527
TIGR02350	refseqTheta	1095	98.60416667	NA	1.044158039	0
TIGR02350	soilList	1191	76.27756859	5540	1.049365303	2.980096826
TIGR02386	infantList	1585	87.64921947	7209	1.001047669	0.959281437
TIGR02386	oceanList	1780	76.50085763	8345	1.020179372	7.156946827
TIGR02386	refseqTheta	2753	98.27083333	NA	1.001695993	0
TIGR02386	soilList	1650	68.154922	5006	1.026835043	2.692845616
TIGR02397	infantList	955	97.10743802	9387	1.005200946	1.249101796
TIGR02397	oceanList	826	82.0754717	9776	1.020898642	8.384219554
TIGR02397	refseqTheta	1089	99.375	NA	1.006289308	0
TIGR02397	soilList	637	76.60032275	8346	1.007724719	4.48951049
TIGR02432	infantList	510	97.84205693	9768	1.000938527	1.299800399
TIGR02432	oceanList	528	81.21783877	10280	1.024287223	8.816466552
TIGR02432	refseqTheta	648	98.5	NA	1.003172589	0
TIGR02432	soilList	526	76.92307692	8465	1.015384615	4.5535234
TIGR02729	infantList	595	96.74012856	9233	1	1.228609448
TIGR02729	oceanList	595	79.41680961	9230	1.018358531	7.915951973
TIGR02729	refseqTheta	681	99.45833333	NA	1.002304147	0
TIGR02729	soilList	655	77.29962345	7776	1.009046625	4.182894029
TIGR03263	infantList	468	96.60238751	8971	1.002376426	1.193745842
TIGR03263	oceanList	380	76.41509434	10284	1.017957351	8.819897084
TIGR03263	refseqTheta	486	96.5625	NA	1.001510248	0
TIGR03263	soilList	447	78.10650888	7807	1.006887052	4.199569661
TIGR03594	infantList	749	97.6584022	9252	1.000470146	1.231137725
TIGR03594	oceanList	652	78.90222985	7343	1.010869565	6.297598628
TIGR03594	refseqTheta	778	99.33333333	NA	1.001258389	0
TIGR03594	soilList	750	82.30231307	8036	1.011764706	4.322754169
