# Supplementary material for: Consistent Metagenome-Derived Metrics Verify and Delineate Bacterial Species Boundaries
Source: mSystems. 2020 Jan 14;5(1):e00731-19. doi: 10.1128/mSystems.00731-19 (PMC6967389; doi:10.1128/mSystems.00731-19)
Supplement: TABLE S4 [file mSystems.00731-19-sd004.csv]

gene	overall_threshold	overall_score	soilList_threshold	soilList_score	refseqTheta_threshold	refseqTheta_score	oceanList_threshold	oceanList_score	infantList_threshold	infantList_score
16S	0.967	0.484801978	0.968	1.598710504	0.995	1.558698631	0.998	1.342105263	0.903	0.377616072
GrpE	0.95	0.886491653	0.955	1.772863373	0.974	1.792924624	0.947	1.832301304	0.963	1.752222686
PGK	0.958	0.895827201	0.959	1.817551815	0.976	1.765682782	0.946	1.762582539	0.977	1.864268313
Ribosomal_L10	0.984	0.889901719	0.961	1.884090011	0.994	1.725866686	0.981	1.694771368	0.989	1.886023343
Ribosomal_L23	0.985	0.898950701	0.963	1.894805676	0.994	1.586843674	0.98	1.800326158	0.987	1.810656321
Ribosomal_L3	0.98	0.889518439	0.94	1.845524331	0.994	1.680877149	0.972	1.811503826	0.983	1.828839736
Ribosomal_L4	0.98	0.900130133	0.955	1.879018163	0.994	1.689285114	0.976	1.75776699	0.987	1.861613886
Ribosomal_L5	0.984	0.904365589	0.966	1.86381016	0.991	1.702915247	0.974	1.834724789	0.984	1.834796896
Ribosomal_L6	0.975	0.922190185	0.959	1.855639581	0.993	1.755119483	0.974	1.833822335	0.989	1.912027769
Ribosomal_S11	0.977	0.88771897	0.969	1.857463073	0.994	1.630338433	0.971	1.802252545	0.989	1.756096917
Ribosomal_S13	0.979	0.892990794	0.969	1.814749507	0.992	1.653695114	0.98	1.766878555	0.989	1.853609512
Ribosomal_S17	0.979	0.892025401	0.969	1.821986534	0.993	1.719952922	0.973	1.816210428	0.985	1.80571618
Ribosomal_S8	0.983	0.898135543	0.977	1.84672583	0.995	1.635905242	0.971	1.777319985	0.99	1.882967896
Ribosomal_S9	0.972	0.866163357	0.965	1.866833057	0.99	1.629855358	0.964	1.838219981	0.986	1.609282246
TIGR00001	0.989	0.892428508	0.975	1.939022023	0.99	1.606772244	0.989	1.678158629	0.994	1.827473578
TIGR00002	0.976	0.885936725	0.976	1.895305228	0.993	1.637394339	0.961	1.742079668	0.995	1.828745551
TIGR00009	0.988	0.870251043	0.97	1.881732182	0.996	1.490675493	0.989	1.735029354	0.992	1.764482627
TIGR00012	0.98	0.87368288	0.971	1.880019335	0.995	1.522232157	0.98	1.749258566	0.991	1.739784799
TIGR00019	0.966	0.976258717			0.975	1.863919757	0.957	1.957081545	0.967	1.958331277
TIGR00029	0.982	0.901764898	0.956	1.955474358	0.99	1.622054439	0.956	1.764193829	0.992	1.869706535
TIGR00043	0.949	0.943901404	0.929	1.929765554	0.976	1.85690663	0.942	1.906250485	0.964	1.885982723
TIGR00059	0.983	0.890953904	0.97	1.905567741	0.995	1.587368098	0.972	1.805227953	0.991	1.813268071
TIGR00060	0.986	0.906711091	0.956	1.908364863	0.995	1.643643013	0.975	1.774702381	0.989	1.889032625
TIGR00061	0.981	0.875655335	0.955	1.906838522	0.994	1.616196528	0.97	1.76907746	0.994	1.769713768
TIGR00062	0.983	0.908339803	0.96	1.916311278	0.994	1.631984604	0.974	1.822258217	0.989	1.820257708
TIGR00064	0.953	0.950256517	0.953	1.924020221	0.955	1.865704334	0.943	1.855925034	0.953	1.937062365
TIGR00082	0.968	0.945431787	0.958	1.893092837	0.975	1.852233578	0.969	1.906049808	0.968	1.895179758
TIGR00086	0.959	0.951380484	0.963	1.915948269	0.975	1.801520491	0.958	1.89410017	0.967	1.908317822
TIGR00092	0.962	0.950676384	0.954	1.952038308	0.967	1.890821773	0.961	1.873963047	0.969	1.887471775
TIGR00115	0.97	0.957275367	0.959	1.909969816	0.98	1.843434024	0.967	1.936073059	0.977	1.929306704
TIGR00116	0.976	0.944326142	0.963	1.861672085	0.985	1.809724575	0.967	1.929408041	0.985	1.923529203
TIGR00152	0.949	0.929325784	0.948	1.89572366	0.954	1.846712127	0.95	1.807373313	0.958	1.891765443
TIGR00158	0.96	0.926661923	0.96	1.889700289	0.985	1.734560521	0.961	1.855813953	0.952	1.830593453
TIGR00165	0.987	0.86169032	0.969	1.879144143	0.996	1.47836143	0.981	1.697776442	0.994	1.740458427
TIGR00166	0.979	0.90484583	0.971	1.913105978	0.995	1.690826521	0.979	1.745394473	0.993	1.831269989
TIGR00168	0.977	0.91497864	0.969	1.876315149	0.994	1.696183718	0.972	1.779013329	0.984	1.8804513
TIGR00234	0.951	0.867182274	0.941	1.815559196	0.966	1.715530962	0.965	1.908505791	0.971	1.588747725
TIGR00337	0.956	0.94748442	0.958	1.880986256	0.975	1.876437552	0.956	1.920593091	0.971	1.900533458
TIGR00344	0.949	0.933985541	0.91	1.865271388	0.971	1.877321558	0.965	1.9056145	0.967	1.897322543
TIGR00362	0.958	0.893741547	0.961	1.658940154	0.974	1.894073877	0.941	1.892237443	0.968	1.882978914
TIGR00392	0.957	0.920671584			0.971	1.765844594	0.957	1.850270775	0.956	1.83829283
TIGR00396	0.957	0.941530279	0.945	1.901730472	0.971	1.874855719	0.965	1.873076923	0.961	1.909475334
TIGR00409	0.955	0.94808392	0.94	1.90657891	0.968	1.867620637	0.966	1.91946882	0.963	1.882598174
TIGR00414	0.955	0.93723363	0.938	1.891920833	0.974	1.783335509	0.955	1.880719147
TIGR00418	0.951	0.915114944	0.938	1.895658752	0.976	1.697611444	0.963	1.799113372
TIGR00420	0.949	0.953841116	0.942	1.914568514	0.966	1.806702349	0.949	1.904491833
TIGR00422	0.947	0.92536568	0.938	1.885062444	0.969	1.778239536	0.969	1.878442797
TIGR00435	0.954	0.840243071	0.956	1.563691327	0.963	1.837712154	0.961	1.708626374	0.954	1.894948426
TIGR00442	0.963	0.945971394	0.951	1.920722986	0.967	1.79624395	0.965	1.881292173	0.961	1.885651929
TIGR00459	0.955	0.940983909	0.93	1.901670585	0.969	1.806230299	0.968	1.902205424	0.959	1.918546177
TIGR00460	0.946	0.955285441	0.947	1.955975377	0.958	1.877600996	0.946	1.945246038	0.958	1.840580937
TIGR00468	0.965	0.945274397	0.963	1.916874579	0.976	1.776064096	0.966	1.866349727	0.971	1.902270552
TIGR00472	0.942	0.945734499	0.907	1.922551717	0.958	1.849403012	0.941	1.914362177	0.955	1.890771397
TIGR00487	0.955	0.942614578	0.952	1.868989104			0.97	1.912325662	0.959	1.90368038
TIGR00496	0.966	0.970778763	0.958	1.932651539			0.954	1.969862962	0.982	1.961655338
TIGR00575	0.944	0.950458315	0.943	1.918907048	0.948	1.871596474	0.952	1.892192276	0.944	1.905332363
TIGR00631	0.953	0.950430149	0.954	1.878321109	0.959	1.888071325	0.967	1.932368528	0.952	1.955248263
TIGR00663	0.958	0.929510986	0.957	1.857803699	0.967	1.810106997	0.967	1.871941697	0.961	1.872483915
TIGR00810	0.957	0.935837163	0.956	1.891560882	0.983	1.772835688	0.958	1.915611814	0.982	1.882472878
TIGR00855	0.976	0.913244375	0.963	1.917191666	0.99	1.699583914	0.976	1.780757857	0.985	1.870484046
TIGR00922	0.968	0.931128322	0.968	1.901508535	0.982	1.847208272	0.954	1.821910416	0.975	1.895738574
TIGR00952	0.986	0.912331847	0.985	1.851130854	0.993	1.649360065	0.982	1.848214559	0.991	1.796418207
TIGR00959	0.963	0.955038121	0.951	1.922775476	0.973	1.847488598	0.965	1.921089587	0.951	1.910025792
TIGR00963	0.947	0.869339216	0.945	1.827944817	0.972	1.784669398	0.958	1.876847746	0.966	1.623237204
TIGR00964	0.978	0.944678237	0.976	1.918361749	0.987	1.778380749	0.973	1.876463719	0.982	1.897920229
TIGR00967	0.966	0.925872926	0.96	1.851597226	0.988	1.797007801	0.962	1.894097372	0.982	1.866609937
TIGR00981	0.987	0.885336259	0.967	1.871648507	0.993	1.645113052	0.984	1.791653556	0.994	1.851506539
TIGR01009	0.981	0.898509498	0.967	1.845333548	0.995	1.693375784	0.977	1.781569333	0.991	1.874016312
TIGR01011	0.972	0.897774469	0.953	1.85112311	0.992	1.695301348	0.966	1.781156736	0.981	1.812056145
TIGR01017	0.981	0.881693234	0.976	1.872558033	0.994	1.645974377	0.979	1.826792453	0.984	1.636291418
TIGR01021	0.979	0.920069056	0.968	1.894863956	0.993	1.754568539	0.978	1.841629292	0.992	1.908494448
TIGR01024	0.981	0.898649183	0.972	1.893079952	0.992	1.598306262	0.976	1.834950029	0.985	1.764305614
TIGR01029	0.983	0.916627895	0.963	1.911651978	0.992	1.729137605	0.968	1.850463262	0.991	1.884070687
TIGR01031	0.984	0.826637566	0.978	1.935272734	0.99	1.41640013	0.987	1.802874049	0.994	1.3602481
TIGR01032	0.983	0.889714784	0.972	1.942903264	0.992	1.568049005	0.981	1.67912899	0.983	1.75394289
TIGR01044	0.976	0.915723024	0.961	1.901409432			0.976	1.820309656	0.988	1.840090898
TIGR01049	0.984	0.898463182	0.976	1.861543048			0.992	1.779504255	0.989	1.829437593
TIGR01050	0.99	0.892474911	0.979	1.875944689	1	1.472465242	0.98	1.800527903	0.995	1.879944746
TIGR01059	0.959	0.969685007	0.962	1.954480051	0.967	1.854694098	0.968	1.938292159	0.96	1.93319952
TIGR01063	0.963	0.950355479	0.956	1.89812251	0.971	1.810606861	0.963	1.927415805	0.963	1.890070372
TIGR01066	0.986	0.908581827	0.96	1.906621139	0.995	1.70686259	0.986	1.826512333	0.986	1.767623485
TIGR01067	0.983	0.912951598	0.979	1.896507223	0.992	1.569765846	0.979	1.814059625	0.991	1.859873186
TIGR01071	0.972	0.926405984	0.96	1.903644393	0.991	1.645665387	0.972	1.854035907	0.989	1.877328056
TIGR01079	0.976	0.926659124	0.974	1.901378455	0.994	1.688212655	0.975	1.830732293	0.984	1.88385063
TIGR01164	0.983	0.903177791	0.977	1.873735954	0.996	1.604446617	0.975	1.827664399	0.994	1.844437731
TIGR01169	0.978	0.922049116	0.961	1.903902166	0.985	1.72901278	0.964	1.825559034	0.984	1.88354233
TIGR01171	0.976	0.907465009	0.966	1.850894125	0.993	1.745944888	0.975	1.83880597	0.979	1.811555766
TIGR01391	0.958	0.93197683	0.926	1.872103574	0.968	1.860145704	0.958	1.86119269	0.967	1.919914891
TIGR01393	0.965	0.94618564	0.961	1.868818738	0.973	1.862068647	0.953	1.881578947	0.963	1.936744516
TIGR01632	0.982	0.919276624	0.964	1.94494775	0.991	1.716979538	0.983	1.794233836	0.992	1.850923134
TIGR01953	0.964	0.946062709	0.962	1.877462923	0.98	1.88470707	0.973	1.918065004	0.976	1.911796281
TIGR02012	0.959	0.928333048	0.958	1.821740705	0.977	1.82132343	0.964	1.869900841	0.956	1.893545242
TIGR02013	0.962	0.915045108	0.948	1.810013928	0.985	1.849690526	0.962	1.864932599	0.974	1.85730716
TIGR02027	0.982	0.905461711	0.964	1.817264938	0.996	1.718278177	0.965	1.836101096	0.99	1.859318597
TIGR02191	0.951	0.949079594	0.937	1.920561869	0.972	1.827918702	0.951	1.878737072	0.971	1.925478757
TIGR02350	0.964	0.941906117	0.96	1.86289022	0.977	1.776074429	0.968	1.888767971	0.973	1.931470971
TIGR02386	0.958	0.925568457	0.958	1.798483902	0.981	1.853410007	0.952	1.86358561	0.975	1.917533504
TIGR02397	0.933	0.939433745	0.932	1.872806858	0.957	1.860344964	0.933	1.945846154	0.922	1.83134307
TIGR02432	0.922	0.951274958	0.921	1.903437585	0.948	1.853682368	0.956	1.910598813	0.923	1.926073745
TIGR02729	0.954	0.954214717	0.942	1.914680373	0.962	1.892711063	0.94	1.886974748	0.964	1.967462942
TIGR03263	0.963	0.968358915	0.966	1.962883223	0.973	1.845342062	0.961	1.944611164	0.967	1.905998427
TIGR03594	0.949	0.944536871	0.936	1.888083629	0.965	1.900864652	0.97	1.904850056	0.949	1.908731738
