# Supplementary material for: Consistent Metagenome-Derived Metrics Verify and Delineate Bacterial Species Boundaries
Source: mSystems. 2020 Jan 14;5(1):e00731-19. doi: 10.1128/mSystems.00731-19 (PMC6967389; doi:10.1128/mSystems.00731-19)
Supplement: TABLE S5 [file mSystems.00731-19-sd005.csv]

avg_copy_number	gene	percentage_genomes_with_gene
1	TIGR00001	0.141442716
1	TIGR00472	0.141442716
1	TIGR00168	0.141442716
1	TIGR01032	0.141442716
1	TIGR00460	0.565770863
1	TIGR01049	0.707213579
1	TIGR00459	0.99009901
1	TIGR00409	3.253182461
1	TIGR01050	3.96039604
1.023255814	Methyltransf_5	6.082036775
1.015625	TIGR02191	9.052333805
1	TIGR01171	10.89108911
1.445086705	TIGR00396	24.46958982
1	TIGR00575	33.66336634
1.002444988	TIGR01059	57.85007072
1	TIGR01063	58.69872702
1.002309469	TIGR01011	61.2446959
1.004219409	TIGR00631	67.04384724
1.010351967	TIGR02350	68.31683168
1.124497992	GrpE	70.43847242
1.043327556	TIGR00967	81.61244696
1.006389776	TIGR00414	88.54314003
1.009160305	TIGR00435	92.64497878
1.029985007	TIGR00418	94.34229137
1.019431988	TIGR00234	94.6251768
1.00877193	TIGR00422	96.74681754
1.002890173	TIGR00344	97.87835926
1.002886003	TIGR00442	98.01980198
1.004322767	TIGR00471	98.1612447
1.002881844	TIGR00408	98.1612447
1.005738881	TIGR00392	98.58557284
1.004297994	TIGR00337	98.72701556
1.005714286	TIGR00468	99.00990099
1.029957204	TIGR00389	99.15134371
1.012838802	Ribosomal_L10	99.15134371
1.001424501	TIGR00064	99.29278642
1.068376068	PGK	99.29278642
1.002840909	TIGR00012	99.57567185
1.004261364	Ribosomal_S9	99.57567185
1.002840909	Ribosomal_S8	99.57567185
1.002840909	Ribosomal_S17	99.57567185
1.004261364	Ribosomal_L6	99.57567185
1.001420455	Ribosomal_L5	99.57567185
1.002840909	Ribosomal_L4	99.57567185
1.002840909	Ribosomal_L3	99.57567185
1.001420455	Ribosomal_L23	99.57567185
1.007082153	Ribosomal_S11	99.85855728
1.045325779	Ribosomal_S13	99.85855728
1.178470255	tRNA-synt_1d	99.85855728
0	16S	0
0	TIGR00002	0
0	TIGR00009	0
0	TIGR00019	0
0	TIGR00029	0
0	TIGR00043	0
0	TIGR00059	0
0	TIGR00060	0
0	TIGR00061	0
0	TIGR00062	0
0	TIGR00082	0
0	TIGR00086	0
0	TIGR00092	0
0	TIGR00115	0
0	TIGR00116	0
0	TIGR00152	0
0	TIGR00158	0
0	TIGR00165	0
0	TIGR00166	0
0	TIGR00362	0
0	TIGR00420	0
0	TIGR00487	0
0	TIGR00496	0
0	TIGR00663	0
0	TIGR00810	0
0	TIGR00855	0
0	TIGR00922	0
0	TIGR00952	0
0	TIGR00959	0
0	TIGR00963	0
0	TIGR00964	0
0	TIGR00981	0
0	TIGR01009	0
0	TIGR01017	0
0	TIGR01021	0
0	TIGR01024	0
0	TIGR01029	0
0	TIGR01031	0
0	TIGR01044	0
0	TIGR01066	0
0	TIGR01067	0
0	TIGR01071	0
0	TIGR01079	0
0	TIGR01164	0
0	TIGR01169	0
0	TIGR01391	0
0	TIGR01393	0
0	TIGR01632	0
0	TIGR01953	0
0	TIGR02012	0
0	TIGR02013	0
0	TIGR02027	0
0	TIGR02386	0
0	TIGR02397	0
0	TIGR02432	0
0	TIGR02729	0
0	TIGR03263	0
0	TIGR03594	0
